# Supplementary material for: Enhanced biodiversity of gut flora and feed efficiency in pond cultured tilapia under reduced frequency feeding strategies
Source: PLoS One. 2020 Jul 23;15(7):e0236100. doi: 10.1371/journal.pone.0236100 (PMC7377384; doi:10.1371/journal.pone.0236100)
Supplement: S1 Table — (XLSX) [file pone.0236100.s002.xlsx]

## Sheet: Sheet1
Primer Name	Primer Sequence	Primer Usage
ProkRound1F	5'-TCGTCGGCAGCGTCAGATGTGTATAAGAGACAGCCTACGGGAGGCAGCAG-3'	16S Amplicon Primer
ProkRound1R	5'-GTCTCGTGGGCTCGGAGATGTGTATAAGAGACAGCCGTCAATTCMTTTRAGT-3'	16S Amplicon Primer
EukRound1F	5'-TCGTCGGCAGCGTCAGATGTGTATAAGAGACAGTGGTGCATGGCCGTTCTTAGT-3'	18S Amplicon Primer
EukRound1R	5'-GTCTCGTGGGCTCGGAGATGTGTATAAGAGACAGTGATCCTTCTGCAGGTTCACCTAC-3'	18S Amplicon Primer
N701	5'-CAAGCAGAAGACGGCATACGAGATTCGCCTTAGTCTCGTGGGCTCGG-3'	Index 1 Primer
N702	5'-CAAGCAGAAGACGGCATACGAGATCTAGTACGGTCTCGTGGGCTCGG-3'	Index 1 Primer
N703	5'-CAAGCAGAAGACGGCATACGAGATTTCTGCCTGTCTCGTGGGCTCGG-3'	Index 1 Primer
N704	5'-CAAGCAGAAGACGGCATACGAGATGCTCAGGAGTCTCGTGGGCTCGG-3'	Index 1 Primer
N705	5'-CAAGCAGAAGACGGCATACGAGATAGGAGTCCGTCTCGTGGGCTCGG-3'	Index 1 Primer
N706	5'-CAAGCAGAAGACGGCATACGAGATCATGCCTAGTCTCGTGGGCTCGG-3'	Index 1 Primer
N707	5'-CAAGCAGAAGACGGCATACGAGATGTAGAGAGGTCTCGTGGGCTCGG-3'	Index 1 Primer
N708	5'-CAAGCAGAAGACGGCATACGAGATCCTCTCTGGTCTCGTGGGCTCGG-3'	Index 1 Primer
N709	5'-CAAGCAGAAGACGGCATACGAGATAGCGTAGCGTCTCGTGGGCTCGG-3'	Index 1 Primer
N710	5'-CAAGCAGAAGACGGCATACGAGATCAGCCTCGGTCTCGTGGGCTCGG-3'	Index 1 Primer
N501	5'-AATGATACGGCGACCACCGAGATCTACACTAGATCGCTCGTCGGCAGCGTC-3'	Index 2 Primer
N502	5'-AATGATACGGCGACCACCGAGATCTACACCTCTCTATTCGTCGGCAGCGTC-3'	Index 2 Primer
N503	5'-AATGATACGGCGACCACCGAGATCTACACTATCCTCTTCGTCGGCAGCGTC-3'	Index 2 Primer
N504	5'-AATGATACGGCGACCACCGAGATCTACACAGAGTAGATCGTCGGCAGCGTC-3'	Index 2 Primer
N505	5'-AATGATACGGCGACCACCGAGATCTACACGTAAGGAGTCGTCGGCAGCGTC-3'	Index 2 Primer
N506	5'-AATGATACGGCGACCACCGAGATCTACACACTGCATATCGTCGGCAGCGTC-3'	Index 2 Primer
N507	5'-AATGATACGGCGACCACCGAGATCTACACAAGGAGTATCGTCGGCAGCGTC-3'	Index 2 Primer
N508	5'-AATGATACGGCGACCACCGAGATCTACACCTAAGCCTTCGTCGGCAGCGTC-3'	Index 2 Primer
TilapiaBlock	5'-GTTCACCTACGGAAACCTTGTTACGACTTTTACTTCCTCTAGATAGTCAAGTTTGATCGT/3SpC3/-3'	Blocking Primer
OnSLC2A5F3	5'-CCATCGTCCCTGCTATAATG-3'	slc2a5 Real-Time qPCR Primer
OnSLC2A5R3	5'-AAGAGAGACCTGCACAGA-3'	slc2a5 Real-Time qPCR Primer
OnSLC2A6F3	5'-GAGCAAAGTGAAGAATCGAAAG-3'	slc2a6 Real-Time qPCR Primer
OnSLC2A6R3	5'-ATGGCAGGAGAGCTGTAT-3'	slc2a6 Real-Time qPCR Primer
OnSLC27A4F3	5'-GCTACTGCTGTCGACTTAAC-3'	slc27a4 Real-Time qPCR Primer
OnSLC27A4R3	5'-GACCTGAAACAGAGGATGTATG-3'	slc27a4 Real-Time qPCR Primer
slc38a2F1	5'-ATCCTGCCTTCAGCTTTCTAC-3'	slc38a2 Real-Time qPCR Primer
slc38a2R1	5'-CTGCCAAACATGACCACAATAC-3'	slc38a2 Real-Time qPCR Primer
slc38a4F1	5'-AGTCGATGCAGATGGATTTCTC-3'	slc38a4 Real-Time qPCR Primer
slc38a4R1	5'-GGGTGAGGTTCAGAGTGTATTC-3'	slc38a4 Real-Time qPCR Primer
slc43a1F2	5'-GCCATCACAGCCATCATAGA-3'	slc43a1 Real-Time qPCR Primer
slc43a1R2	5'-CAGGGCAAAGGTGAGAATAGA-3'	slc43a1 Real-Time qPCR Primer
