# Supplementary material for: Enhanced biodiversity of gut flora and feed efficiency in pond cultured tilapia under reduced frequency feeding strategies
Source: PLoS One. 2020 Jul 23;15(7):e0236100. doi: 10.1371/journal.pone.0236100 (PMC7377384; doi:10.1371/journal.pone.0236100)
Supplement: S2 Table — Values are mean ± SD. Values with different letters are significantly different (P < 0.05). (XLSX) [file pone.0236100.s003.xlsx]

## Sheet: Sheet1
	Fed Daily with Fertilization (T1)	Alternate Day with Fertilization (T2)	Every Third Day with Fertilization (T3)	Fertilization Only (T4)	Fed Daily Only (T5)
Temperature (°C)	30.11±0.01	30.15±0.02	30.17±0.10	30.10±0.15	30.07±0.08
Transparency (cm)	16.31±2.13	14.49±0.88	20.51±7.78	17.92±6.76	15.18±1.28
TDS (mg/L)	119.34±11.13	113.97±8.43	95.42±7.39	106.23±8.56	103.90±12.06
Alkalinity (mg/L)	127.70±7.44a	128.95±9.61a	107.00±6.37b	119.55±4.10ab	116.55±14.72ab
pH	7.72±0.06b	7.84±0.04ab	7.75±0.10b	7.95±0.11a	7.82±0.11ab
Dissolved Oxygen (mg/L)	5.64±0.30b	5.96±0.13ab	6.10±0.17a	6.15±0.27a	5.60±0.28b
Ammonia (mg/L)	0.83±0.36a	0.52±0.19ab	0.48±0.30ab	0.38±0.12b	0.48±0.12ab
Nitrite (mg/L)	0.13±0.03ab	0.13±0.04ab	0.14±0.05ab	0.16±0.05a	0.08±0.05b
Nitrate (mg/L)	0.34±0.07b	0.31±0.01b	0.33±0.07b	0.25±0.05b	0.17±0.04a
Phosphate (mg/L)	1.12±0.18b	1.14±0.11b	1.11±0.23b	1.51±0.06a	0.82±0.19c
Chlorophyll-a (µg/L)	123.74±22.24	116.20±36.21	109.62±62.39	91.49±28.28	129.40±21.42
