# Supplementary material for: Enhanced biodiversity of gut flora and feed efficiency in pond cultured tilapia under reduced frequency feeding strategies
Source: PLoS One. 2020 Jul 23;15(7):e0236100. doi: 10.1371/journal.pone.0236100 (PMC7377384; doi:10.1371/journal.pone.0236100)
Supplement: S3 Table — Values are mean ± SEM. Values with different letters are significantly different (P < 0.05). (XLSX) [file pone.0236100.s004.xlsx]

## Sheet: Sheet1
	Fed Daily with Fertilization (T1)	Alternate Day with Fertilization (T2)	Every Third Day with Fertilization (T3)	Fertilization Only (T4)	Fed Daily Only (T5)
Bacillariophyceae (cells/L)	8375.0±1199.8	14,089.3±3570.5	14,821.4±2562.7	10,196.4±1582.9	14,517.9±2077.0
Chlorophyceae (cells/L)	10,589.3±928.5	19,410.7±4264.2	15,000.0±1360.9	12,589.3±1886.7	17,482.1±1225.9
Cyanophyceae (cells/L)	2910.7±706.1	6232.1±1690.4	7767.9±3745.0	5142.9±1852.9	5964.3±847.7
Euglenophyceae (cells/L)	1750.0±252.5b	3089.3±742.2ab	3517.9±137.0ab	2196.4±517.5ab	4035.7±466.8a
Rhodophyceae (cells/L)	946.4±298.7	2660.7±715.1	1892.9±402.0	1946.4±371.9	1625.0±269.6
Xanthophyceae (cells/L)	0.0±0.0	89.3±82.7	89.3±82.7	285.7±264.5	71.4±66.1
Total phytoplankton (cells/L)	24,571.4±2856.9	45,571.4±10610.3	43,089.3±1893.8	32,357.1±4554.4	43,696.4±3110.9
Copepoda (cells/L)	3214.3±462.7	2000.0±369.4	1946.4±348.0	2553.6±292.2	2125.0±440.3
Crustacea (cells/L)	410.7±48.7	446.4±87.0	446.4±103.7	250.0±87.5	392.9±73.3
Rotifera (cells/L)	6482.1±1291.0a	1839.3±292.0b	1500.0±225.9b	1392.9±204.3b	2500.0±446.8b
Cladocera (cells/L)	1464.3±198.4a	500.0±50.5b	517.9±64.0b	500.0±101.0b	946.4±197.0ab
Total zooplankton (cells/L)	11,571.4±1854.9a	4785.7±621.5b	4410.7±475.0b	4696.4±407.9b	5964.3±1007.2b
Total plankton (cells/L)	36,142.9±2079.9	50,357.1±10061.9	47,500.0±1438.8	37,053.6±4332.8	49,660.7±3266.2
