# Supplementary material for: Enhanced biodiversity of gut flora and feed efficiency in pond cultured tilapia under reduced frequency feeding strategies
Source: PLoS One. 2020 Jul 23;15(7):e0236100. doi: 10.1371/journal.pone.0236100 (PMC7377384; doi:10.1371/journal.pone.0236100)
Supplement: S4 Table — (XLSX) [file pone.0236100.s005.xlsx]

## Sheet: Sheet1
	Fed Daily with Fertilization (T1)	Alternate Day with Fertilization (T2)	Every Third Day with Fertilization (T3)	Fertilization Only (T4)	Fed Daily Only (T5)
Prokaryotes
[Amoebophilaceae]	5.87544e-05	0	0	0	0
[Chthoniobacteraceae]	0.000117509	2.55441e-05	1.78123e-05	6.23791e-05	5.54762e-05
[Mogibacteriaceae]	0.000352526	0.000102176	8.90615e-05	0	5.54762e-05
[Thermodesulfovibrionaceae]	0.000293772	0.000178809	0.000142498	0.000436654	0
[Tissierellaceae]	0	0	1.78123e-05	0.000187137	0
A4b	0	2.55441e-05	0	1.55948e-05	0
Acetobacteraceae	2.93772e-05	5.10882e-05	5.34369e-05	0.000124758	4.16071e-05
Aeromonadaceae	0.00073443	0.000153265	0.000142498	1.55948e-05	0.000776667
Alcaligenaceae	8.81316e-05	0.000204353	0.000142498	0.000233922	8.32143e-05
Anaerolinaceae	0.000558167	0.000153265	0.000106874	0.000374275	2.77381e-05
At425_EubF1	0	0	0	1.55948e-05	1.3869e-05
Bacillaceae	0.000176263	0.000332073	0.000641243	0.000545817	4.16071e-05
Bacteroidaceae	0.000146886	0.0262338	0.00910208	0.0263708	0.00149786
Bradyrhizobiaceae	2.93772e-05	0.000178809	0.000124686	0.000155948	1.3869e-05
C111	5.87544e-05	0	0	1.55948e-05	0
Caldilineaceae	0.000616921	0.000306529	0.000178123	0.000530223	0.000235774
Campylobacteraceae	0	0.000102176	0	0	0
Caulobacteraceae	8.81316e-05	0	1.78123e-05	3.11896e-05	1.3869e-05
Chitinophagaceae	0	0	0	3.11896e-05	0
Chlamydomonadaceae	0.0556698	0.0178809	0.00153186	0.0107136	0.00496512
Clostridiaceae	0.220828	0.127772	0.0788016	0.0527104	0.0485278
Comamonadaceae	0	0	0	3.11896e-05	0
Coxiellaceae	0	7.66323e-05	0	4.67844e-05	1.3869e-05
Crenotrichaceae	0	0	1.78123e-05	7.79739e-05	0
Cyanobacteriaceae	0.000499412	2.55441e-05	0	0.00038987	0
Desulfobacteraceae	0	5.10882e-05	1.78123e-05	0	1.3869e-05
Desulfobulbaceae	2.93772e-05	5.10882e-05	3.56246e-05	3.11896e-05	1.3869e-05
EB1017	0	5.10882e-05	0	1.55948e-05	0
Enterobacteriaceae	0.000470035	0.00385716	0.00429276	0.000155948	0.0029125
Erysipelotrichaceae	2.93772e-05	0.000306529	5.34369e-05	0.000124758	2.77381e-05
Flavobacteriaceae	8.81316e-05	0	0	0	0
Frankiaceae	0	5.10882e-05	0	7.79739e-05	0
Fusobacteriaceae	0.602115	0.718479	0.847135	0.786414	0.907854
Gemellaceae	0	2.55441e-05	0	3.11896e-05	0
Gemmataceae	0.000910693	0.000510882	0.000267184	0.00104485	0.000305119
Gomphosphaeriaceae	0.0037309	0.00945131	8.90615e-05	0.0367101	0.000221905
Hyphomicrobiaceae	0.000558167	0.000204353	0.000213748	0.000265111	9.70833e-05
Lachnospiraceae	0.00434783	0.00850618	0.00359808	0.00129437	0.00449357
Legionellaceae	0.00020564	0	7.12492e-05	0	8.32143e-05
Leptotrichiaceae	0	0	0	3.11896e-05	0
Methylobacteriaceae	5.87544e-05	0.000153265	3.56246e-05	0	0
Methylococcaceae	0.000969448	0.000255441	0.000124686	0.00110723	0.000596369
Methylocystaceae	0.00217391	0.000280985	0.00046312	0.00074855	0.00029125
Methylophilaceae	0	0	0	1.55948e-05	1.3869e-05
Microbacteriaceae	0.0010282	5.10882e-05	7.12492e-05	3.11896e-05	0.000554762
Microcystaceae	0.00326087	0.000357617	0	9.35687e-05	0.000693452
Micromonosporaceae	2.93772e-05	0.000102176	0	0	0
mitochondria	0	5.10882e-05	1.78123e-05	1.55948e-05	0
Moraxellaceae	0	0	1.78123e-05	4.67844e-05	0
Mycobacteriaceae	0.000264395	0	0	1.55948e-05	4.16071e-05
Neisseriaceae	0	5.10882e-05	0.000124686	0.000155948	0
Nocardioidaceae	0	5.10882e-05	0	0	0
Nostocaceae	0.000235018	0.00398488	7.12492e-05	0.000124758	1.3869e-05
Oxalobacteraceae	5.87544e-05	5.10882e-05	1.78123e-05	1.55948e-05	0
Parachlamydiaceae	0	0	0	3.11896e-05	0
Peptostreptococcaceae	0.0773502	0.0497343	0.0293903	0.0574512	0.0104711
Phormidiaceae	0.00843126	0.000102176	0.00363371	0.00134115	0.000221905
Phyllobacteriaceae	5.87544e-05	0	5.34369e-05	1.55948e-05	4.16071e-05
Pirellulaceae	0.000558167	0.000357617	5.34369e-05	0.000982471	0.000166429
Planctomycetaceae	5.87544e-05	0	0	0	0
Porphyromonadaceae	0	0.000255441	0.000445307	9.35687e-05	0
Pseudanabaenaceae	2.93772e-05	0.00012772	1.78123e-05	9.35687e-05	0
Pseudoalteromonadaceae	0	2.55441e-05	1.78123e-05	1.55948e-05	1.3869e-05
Rhabdochlamydiaceae	0	0.0144069	0	3.11896e-05	0
Rhizobiaceae	0.000323149	0.000153265	1.78123e-05	0.000296301	4.16071e-05
Rhodobacteraceae	0.000117509	5.10882e-05	1.78123e-05	6.23791e-05	8.32143e-05
Rhodocyclaceae	0.000998825	7.66323e-05	5.34369e-05	0.000155948	0.000166429
Rhodospirillaceae	5.87544e-05	0.000102176	7.12492e-05	0.000171543	6.93452e-05
Rickettsiaceae	0.000558167	0.00122612	0.000124686	0.00372715	0.000124821
Rikenellaceae	0	5.10882e-05	1.78123e-05	0	0
Ruminococcaceae	0.000235018	0.000536426	0.000267184	0.000467844	0.000124821
Saprospiraceae	0	0	0	3.11896e-05	0
SB-1	0	2.55441e-05	0	1.55948e-05	0
Sinobacteraceae	0	0	0	3.11896e-05	0
Solibacteraceae	0	0	0	1.55948e-05	1.3869e-05
Sphingomonadaceae	0	5.10882e-05	0	0	0
Spirochaetaceae	0	0	0	3.11896e-05	0
Staphylococcaceae	0	0	0	3.11896e-05	0
Streptococcaceae	2.93772e-05	0	0	9.35687e-05	2.77381e-05
Synechococcaceae	0.00522914	0.00579851	0.0129317	0.0103082	0.00780827
Syntrophaceae	0	0	1.78123e-05	4.67844e-05	2.77381e-05
Syntrophobacteraceae	8.81316e-05	5.10882e-05	1.78123e-05	0.000218327	0
Trebouxiophyceae	0.000235018	0.000153265	0.000178123	0	0.00013869
TSCOR003-O20	5.87544e-05	0	0	0	0
Turicibacteraceae	0.00396592	0.00206907	0.0021731	0.000530223	0.000762798
VC21_Bac22	0	2.55441e-05	0	1.55948e-05	0
Veillonellaceae	0	2.55441e-05	0	0	1.3869e-05
Vibrionaceae	0.000705053	0.00385716	0.00265403	0.00198054	0.00508994
Xanthomonadaceae	0	0	0	3.11896e-05	0
Eukaryotes
Cucurbitales	0	0	0.000362779	4.61649e-05	0
Ericales	0	0	0.000136042	0	0
Liliopsida	2.97168e-05	0	4.53474e-05	0	0
Santalales	0	0	0.000272084	0.000138495	0
Animalia	0.0409795	0.0103162	0.00376383	0.00306996	0.174098
Aphanomyces	0	0.000395974	0.00149646	9.23297e-05	0
Cercomonadidae	2.97168e-05	6.25221e-05	0.000181389	0.000300072	0.000232751
Chlorophyceae	0.310511	0.181919	0.0791311	0.27288	0.131937
Chrysophyceae	0.000148584	0.000250089	0.00108834	0.000138495	0.000232751
Colpodellida	0.00258536	0.00116708	0.00068021	0.00136186	0.000665004
Dermocystida	2.97168e-05	0.000125044	0	0.000138495	0
Dikarya	0.00181272	0.00339704	0.000816252	0.00290839	0.00518703
Echinamoebida	2.97168e-05	0.000375133	0.000181389	0.000207742	0
Eustigmatales	0.0176221	0.0116291	0.0133775	0.0648155	0.0247049
Glissomonadida	5.94336e-05	0	0	0	0
Hyphochytrium catenoides	0.000505186	0	0.0034464	0	3.32502e-05
Incertae Sedis	0	2.08407e-05	0	2.30824e-05	0
Mamiellophyceae	5.94336e-05	0	0	0	0
MAST-12C	0	0	0	6.92473e-05	0
Novel Clade 10	0	4.16814e-05	0	2.30824e-05	3.32502e-05
Novel Clade 12	0.000267451	4.16814e-05	0.000453474	0	0.000897756
Oxyrrhis	5.94336e-05	2.08407e-05	4.53474e-05	0.000300072	0
Pedinophyceae	2.97168e-05	4.16814e-05	0	0	0
Perkinsidae	0.014799	0.00656483	0.00961364	0.00650924	0.0319867
Phaseoleae environmental sample	5.94336e-05	0	0	0	0
Phytium	0.000118867	0	0	0	0
Phytophthora	0.00294196	0.00727341	0.000770905	0.00219283	0.00305902
Pirsonia	0	0	0.000136042	0.000207742	0.000266002
Pythium	0.000356602	0.00129212	0.000770905	0.000738638	6.65004e-05
Raphidophyceae	0	0	0.000136042	2.30824e-05	0
SCM15C8	2.97168e-05	0.000458496	0.000317432	0.00274681	9.97506e-05
Siluaniidae	0.000594336	0	0	0	0
Syndiniales	5.94336e-05	0	0	0	0
Trebouxiophyceae	0.0146207	0.0257383	0.00802648	0.0467881	0.0477805
Trimastix	0	0	0	9.23297e-05	0
Ulvophyceae	0.000208018	0.00241752	0.000181389	2.30824e-05	6.65004e-05
uncultured alveolate	0.00112924	0.0276973	0.00231272	0.0286915	0.00109726
uncultured Auriculariaceae	0	6.25221e-05	4.53474e-05	0	0
uncultured Eimeriidae	2.97168e-05	0.000333451	0.000362779	0.000300072	9.97506e-05
Vampyrellidae	0.00502214	0.00250089	0.0008616	0.00129262	0.00482128
Chromulinales	0.000683486	0	0.000362779	0	0
Craniata	0.00543817	0.136882	0.0305188	0.00794036	0.0593516
Fonticulidae	0	4.16814e-05	0	0	0
Gastrotricha	0	0	0	9.23297e-05	0
Heterotrichea	5.94336e-05	0.0029177	0.00113368	0.00186968	0.000199501
Incertae Sedis	0	0.000104204	0	0	0
Karyorelictea	2.97168e-05	2.08407e-05	0	0	0
Litostomatea	0.00950938	0.0104829	0.0264375	0.00279297	0.00897756
Nematoda	2.97168e-05	0	0	0.00143111	0
Ochromonadales	2.97168e-05	0	0.000498821	0.000276989	0.000199501
Prorocentrales	0	0	0.000272084	0	0
Pseudoperkinsidae	0.00151556	0.00331367	0.000362779	0.0228978	9.97506e-05
Rotifera	0.348846	0.103036	0.409804	0.271334	0.199634
Spirotrichea	0.000505186	0.00671071	0	0.000138495	0.000565254
Synurales	0.000624053	4.16814e-05	0	0.00106179	6.65004e-05
Tribonematales	0.000297168	0.000250089	0.000226737	0	0.000199501
Zygnematales	0	0	0	0	9.97506e-05
Bacillariophyceae	0.00297168	0.00500177	0.0107473	0.0707476	0.0134663
Bivalvia	2.97168e-05	2.08407e-05	0	0	0
Chelicerata	0	4.16814e-05	0	0	0
Choreotrichia	0	0	0.000226737	0	0
Chromadorea	0.000505186	0.015964	0.00158716	0.00276989	0.00133001
Chytridiomycetes	0.00109952	0.000458496	0.000408126	0.00300072	0.000498753
Clevelandellida	0	0.000312611	0	0	6.65004e-05
Crustacea	0.00525987	0.0208407	0.0202249	0.00542437	0.0123691
Eimeriorina	0.000624053	0.0182356	0.0151914	0.011772	0.000133001
Enoplea	0.000118867	0.00869058	0.00358244	0.000230824	0
Eugregarinorida	0.00365517	0.00135465	0.00539634	0.0094638	0.00312552
Haptoria	0	0.000708584	0.000408126	0.000738638	3.32502e-05
Heteronematina	0	0	4.53474e-05	2.30824e-05	0
Hexapoda	0.00270423	6.25221e-05	4.53474e-05	0.00297763	0.000166251
Hypotrichia	0.0113815	0.000145885	0.000997642	0.000369319	0.000232751
Incertae Sedis	2.97168e-05	2.08407e-05	0	0	0
Mediophyceae	0.0540549	0.0987641	0.0456648	0.00466265	0.215827
Melosirids	2.97168e-05	0.00143801	0	0.000253907	0.0103741
Monoblepharidomycetes	0	0	0	0	0.000365752
Myriapoda	0	0.000312611	0	0	0
Nassophorea	0	2.08407e-05	0.000226737	0	0
Neogregarinorida	0.000386318	0.000708584	0	2.30824e-05	0.000299252
Prostomatea	0.000861787	0.000312611	0.00444404	0	0.000498753
Suessiaceae	0.00273395	0.00262593	0.00721023	0.0049858	0.00189526
Thoracosphaeraceae	0.00145612	0.000500177	0.00126973	9.23297e-05	0.000498753
Trichostomatia	8.91504e-05	2.08407e-05	0.000272084	0	6.65004e-05
Turbellaria	0.0482898	0.00962841	0.00752766	2.30824e-05	0.00149626
Colpodida	0.000416035	0.0087531	0.00267549	0.00272373	0.000665004
Cyrtolophosidida	0	0	0	2.30824e-05	9.97506e-05
Dothideomycetes	0.00065377	0.00231332	0.00104299	0.00133878	9.97506e-05
Hymenostomatia	2.97168e-05	0.000437655	0	0	0.00113051
Incertae Sedis	0	4.16814e-05	0.000226737	0	0
Peniculia	0.000208018	0.000791947	0.000408126	0.000369319	0.000465503
Peritrichia	0.0356007	0.0127962	0.0378197	0.0524664	0.00931006
Platyophryida	0.000772637	0.000833629	0.000181389	0.000138495	6.65004e-05
Rhizophydiales	8.91504e-05	0	0	0	0
Suctoria	0	0.000250089	0	0.00510122	0
Ustilaginomycetes	5.94336e-05	8.33629e-05	0.000136042	0	0.000166251
Chytridiaceae	5.94336e-05	0	0	0	0
Euglenaceae	0.00157499	0.00150053	0	0.00851742	0.000997506
Incertae Sedis	2.97168e-05	4.16814e-05	9.06947e-05	0	0.00106401
Marchantiales	2.97168e-05	0.000270929	0	0	0
Mucoraceae	0.00083207	0.000333451	0.000317432	0.000415484	6.65004e-05
Olpidiaceae	8.91504e-05	2.08407e-05	0	0	9.97506e-05
Phacaceae	0.000148584	0	0	0.000323154	0.000299252
Rhizophlyctidaceae	5.94336e-05	2.08407e-05	0	2.30824e-05	0
Incertae Sedis	2.97168e-05	2.08407e-05	0.000408126	4.61649e-05	0.000166251
Magnoliophyta	0.0392262	0.236104	0.231181	0.0646077	0.0253699
Pezizaceae	0.000118867	8.33629e-05	4.53474e-05	2.30824e-05	0
Tremellaceae	0	0.000416814	0.000181389	0	3.32502e-05
